# Supplementary material for: Prognostic Factors for Wilms Tumor Recurrence: A Review of the Literature
Source: Cancers (Basel). 2021 Jun 23;13(13):3142. doi: 10.3390/cancers13133142 (PMC8268923; doi:10.3390/cancers13133142)
Supplement: Supplementary file 1 [file cancers-13-03142-s001.zip]

Archive with 1 entries (1 files):
- cancers-1214658-supplementary.pdf
